# Supplementary material for: Regulatory Role of a Hydrophobic Core in the FliG C-Terminal Domain in the Rotary Direction of a Flagellar Motor
Source: Biomolecules. 2025 Feb 1;15(2):212. doi: 10.3390/biom15020212 (PMC11853002; doi:10.3390/biom15020212)
Supplement: Supplementary file 1 [file biomolecules-15-00212-s001.zip]

Archive with 1 entries (1 files):
- biomolecules-3420369-supplementary.pdf
